# Supplementary material for: Low Serological Agreement of Hepatitis E in Immunocompromised Cancer Patients: A Comparative Study of Three Anti-HEV Assays
Source: Antibodies (Basel). 2025 Mar 24;14(2):27. doi: 10.3390/antib14020027 (PMC12015928; doi:10.3390/antib14020027)
Supplement: Supplementary file 1 [file antibodies-14-00027-s001.zip]

Archive with 1 entries (1 files):
- antibodies-3469328-supplementary.pdf
